# Supplementary material for: Exportin 1 (XPO1) Expression and Effectiveness of XPO1 Inhibitor Against Canine Lymphoma Cell Lines
Source: Vet Sci. 2025 Jul 26;12(8):700. doi: 10.3390/vetsci12080700 (PMC12390048; doi:10.3390/vetsci12080700)
Supplement: Supplementary file 1 [file vetsci-12-00700-s001.zip]

Archive with 1 entries (1 files):
- vetsci-3721514-supplementary.pdf
